# Supplementary material for: Mouse Slfn8 and Slfn9 genes complement human cells lacking SLFN11 during the replication stress response
Source: Commun Biol. 2023 Oct 13;6:1038. doi: 10.1038/s42003-023-05406-9 (PMC10575959; doi:10.1038/s42003-023-05406-9)
Supplement: Supplementary file 4 — Supplementary Data 1 [file 42003_2023_5406_MOESM4_ESM.xlsx]

## Sheet: Figure2a
Time(s)	siLuc+hSLFN11										siRPA1+hSLFN11
0	1	1	1	1	1	1	1	1	1	1	1	1	1	1	1	1	1	1	1	1
2.63	0.778078	0.715786	0.831505	0.69884	0.754603	0.736918	0.703595	0.746506	0.781264	0.763027	0.787105	0.774789	0.854441	0.775174	0.812411	0.760514	0.728906	0.740454	0.759941	0.787634
5.255	0.841054	0.83386	0.921486	0.801359	0.843865	0.813209	0.763868	0.841866	0.856478	0.863152	0.824448	0.890457	0.926811	0.868419	0.839182	0.787209	0.79011	0.782816	0.818917	0.840999
7.88	0.883271	0.886626	0.975479	0.834381	0.891586	0.839939	0.792804	0.88072	0.890056	0.906775	0.85093	0.916068	0.977739	0.904707	0.872879	0.80714	0.811639	0.800374	0.842894	0.85492
10.505	0.889698	0.949022	0.999696	0.880799	0.913181	0.859493	0.802898	0.875409	0.891709	0.92869	0.86552	0.947596	0.983603	0.919008	0.873347	0.816126	0.827863	0.813258	0.869588	0.904515
13.13	0.920024	0.97136	1.022	0.918541	0.925317	0.866508	0.81946	0.921971	0.915857	0.951413	0.877819	0.959152	1.00504	0.911063	0.865703	0.818587	0.822919	0.801792	0.8433	0.89845
15.755	0.933381	0.997671	1.00159	0.922125	0.942587	0.874849	0.81869	0.918377	0.917719	0.952678	0.882619	0.952708	0.998384	0.927502	0.878187	0.848212	0.832548	0.821844	0.870782	0.89647
18.38	0.935915	1.03005	1.01138	0.933332	0.954222	0.877994	0.823156	0.924367	0.920607	0.965829	0.895351	0.980597	0.977498	0.931267	0.886498	0.840642	0.85245	0.816548	0.862426	0.909085
21.005	0.945807	1.02673	1.01372	0.947232	0.963732	0.884507	0.827214	0.91678	0.923145	0.952542	0.90434	0.964513	1.01363	0.949368	0.903038	0.843267	0.846113	0.825245	0.864077	0.912497
23.63	0.951083	1.04382	1.03096	0.94561	0.97682	0.883928	0.841505	0.915582	0.929781	0.959903	0.917211	0.966875	1.01936	0.948183	0.899951	0.832474	0.844669	0.826663	0.873449	0.902472
26.255	0.948173	1.03326	1.03697	0.961099	0.971109	0.887011	0.837955	0.954357	0.942752	0.960918	0.920916	1.00024	1.01904	0.963522	0.868139	0.85894	0.85501	0.832379	0.862629	0.906684
28.88	0.93962	1.05541	1.04959	0.968771	0.977347	0.892248	0.829824	0.907436	0.941052	0.977738	0.919249	0.965125	1.04121	0.947547	0.867872	0.849867	0.847783	0.835037	0.871519	0.908285
31.505	0.956579	1.09166	1.03719	0.995402	0.974924	0.902924	0.82907	0.954077	0.945313	0.960097	0.939594	0.988014	1.03336	0.968729	0.881308	0.863503	0.84607	0.827316	0.865169	0.910791
34.13	0.953752	1.09351	1.0247	0.993618	0.990613	0.901899	0.832773	0.93443	0.940842	0.976963	0.939976	0.987097	1.05827	0.97561	0.905191	0.840653	0.858701	0.826607	0.854222	0.922858
36.755	0.969559	1.07933	1.04401	0.998678	0.991794	0.901	0.844762	0.945731	0.936022	0.959767	0.948583	0.990014	1.0258	0.975549	0.890287	0.866618	0.856625	0.837929	0.862426	0.942149
39.38	0.974762	1.09979	1.05808	1.00739	0.98361	0.903726	0.837624	0.966456	0.948783	0.979915	0.945069	0.991653	1.02885	0.990338	0.893291	0.846916	0.85474	0.846548	0.87698	0.920057
42.005	0.98635	1.09126	1.05765	1.01026	0.99284	0.897617	0.838471	0.945172	0.929083	0.981772	0.95519	0.998486	1.01058	0.982577	0.909831	0.864059	0.848249	0.838261	0.882517	0.935726
44.63	0.983576	1.09667	1.06404	1.0184	0.994863	0.912757	0.840211	0.927721	0.95847	0.971801	0.952326	0.991819	0.999571	0.991878	0.92764	0.853211	0.85789	0.843989	0.889806	0.932967
47.255	0.978352	1.11899	1.05738	1.01704	1.00835	0.92448	0.84249	0.956353	0.946897	0.974399	0.936818	0.98518	1.03793	0.993039	0.911534	0.851022	0.846088	0.834173	0.888841	0.961924
49.88	0.990055	1.12591	1.06208	1.01723	1.00833	0.925282	0.83891	0.929279	0.927756	0.987527	0.951702	0.99268	1.03437	0.996376	0.898031	0.837135	0.849459	0.836179	0.872789	0.93442
52.505	0.984947	1.11681	1.06368	1.01751	0.99861	0.916279	0.843122	0.936986	0.948899	0.984165	0.942586	0.997431	1.05312	0.993663	0.858109	0.855869	0.85509	0.833254	0.90436	0.928292

## Sheet: Figure2b
Time(s)	hSLFN11 Wildtype										hSLFN11 Del-fragment5										hSLFN11-K652D
0	1	1	1	1	1	1	1	1	1	1	1	1	1	1	1	1	1	1	1	1	1	1	1	1	1	1	1	1	1	1
2.63	0.922302	0.80394	0.780232	0.760173	0.794542	0.790858	0.742992	0.804783	0.792149	0.866735	0.774066	0.767525	0.643035	0.733041	0.782078	0.777081	0.758249	0.685867	0.68784	0.771378	0.654744	1.0107	0.95457	0.874554	0.967006	0.635711	0.59126	0.578749	0.546482	0.662938
5.255	0.98704	0.900448	0.884011	0.87281	0.87861	0.875198	0.81552	0.868883	0.865532	0.934459	0.846326	0.831364	0.745926	0.809211	0.845442	0.840345	0.814133	0.72426	0.750698	0.805567	0.692732	1.04065	1.0228	0.883883	0.996613	0.654731	0.690542	0.589896	0.585563	0.743736
7.88	1.02843	0.930483	0.940435	0.904504	0.926533	0.900007	0.853115	0.886339	0.882689	0.960522	0.866304	0.827015	0.761442	0.835656	0.860362	0.900099	0.830435	0.745738	0.780195	0.828513	0.715098	1.03541	0.972458	0.828674	0.964845	0.670183	0.699514	0.604553	0.5946	0.769536
10.505	1.06518	0.944433	0.979046	0.909897	0.966553	0.927699	0.920373	0.894464	0.898412	0.981293	0.862261	0.832229	0.78975	0.841792	0.838754	0.894982	0.833437	0.716075	0.796947	0.845742	0.740253	1.01362	0.912776	0.847035	0.959734	0.68736	0.701211	0.585507	0.592203	0.78535
13.13	1.06628	0.946307	1.01165	0.922988	0.964667	0.935765	0.972285	0.929657	0.898637	0.997275	0.885546	0.853653	0.802767	0.83167	0.854574	0.893619	0.844955	0.738454	0.807338	0.83994	0.753147	1.05427	0.95894	0.993003	0.972616	0.684125	0.70929	0.607995	0.600848	0.784695
15.755	1.08062	0.948025	1.04203	0.921257	0.968368	0.964826	0.980353	0.942728	0.915609	1.0263	0.894583	0.842748	0.831397	0.831354	0.871967	0.912993	0.837714	0.741833	0.810564	0.852753	0.820691	1.05204	0.90371	0.96849	0.972304	0.682718	0.719713	0.612147	0.610235	0.779513
18.38	1.08488	0.991932	1.06371	0.917677	0.972502	0.97543	0.941248	0.93939	0.913891	1.01749	0.884143	0.862532	0.812442	0.828349	0.871602	0.908904	0.841634	0.750544	0.814572	0.861686	0.81623	1.05894	0.935149	0.916442	1.0199	0.688434	0.710416	0.627654	0.607353	0.78707
21.005	1.08881	0.985217	1.07541	0.942183	0.992546	0.990685	0.989812	0.964021	0.909655	1.01304	0.897673	0.872959	0.805563	0.863587	0.874805	0.913217	0.829084	0.759256	0.802391	0.858916	0.8085	1.08615	0.922886	0.907755	0.985311	0.680919	0.708228	0.63111	0.605279	0.778192
23.63	1.10014	1.00479	1.06327	0.921539	1.01299	1.01902	0.97516	0.983049	0.925593	1.02408	0.8796	0.833185	0.831521	0.855141	0.849095	0.910647	0.851671	0.735506	0.821594	0.857001	0.818919	1.05855	0.94658	0.907849	0.978413	0.699954	0.714482	0.619935	0.609238	0.772832
26.255	1.1151	0.9886	1.10026	0.921066	1.02361	0.978035	0.991116	0.983476	0.907772	1.04232	0.883959	0.868839	0.814347	0.830183	0.851483	0.916748	0.842197	0.748348	0.823008	0.859201	0.791889	1.06669	0.920554	0.919025	1.00318	0.690102	0.725358	0.627515	0.613723	0.806756
28.88	1.0986	0.995758	1.07397	0.933091	1.03416	1.00626	0.974061	0.993087	0.914535	1.02821	0.898943	0.853289	0.818802	0.850554	0.834427	0.918915	0.840603	0.750826	0.817549	0.867035	0.842995	1.06862	0.939046	0.904499	1.01228	0.680846	0.702933	0.617915	0.608888	0.799898
31.505	1.08702	0.989485	1.08372	0.915554	1.01596	1.01153	0.984155	0.970624	0.926354	1.05751	0.900429	0.859072	0.815288	0.8404	0.836562	0.914424	0.855347	0.746639	0.825715	0.862039	0.845052	1.07515	0.904362	0.949455	0.991959	0.676349	0.714443	0.622806	0.627661	0.795104
34.13	1.09474	0.99378	1.09186	0.926186	1.03289	1.00675	0.976654	0.977628	0.913715	1.06047	0.879867	0.857956	0.817639	0.849637	0.854012	0.897753	0.852252	0.746658	0.826113	0.854709	0.843891	1.0997	0.954978	0.877293	1.02722	0.678249	0.728154	0.608078	0.61041	0.804725
36.755	1.10848	1.00169	1.10901	0.933947	1.02466	1.01892	1.00893	0.982452	0.895523	1.04441	0.891827	0.839674	0.789107	0.858241	0.839625	0.914021	0.850958	0.752403	0.817677	0.876951	0.831201	1.09126	0.928545	0.839913	1.04099	0.694542	0.715194	0.60362	0.61006	0.835331
39.38	1.10883	1.0069	1.10278	0.946619	1.0193	1.01608	1.03224	0.978968	0.929731	1.0373	0.913141	0.861326	0.797372	0.855046	0.85848	0.897083	0.845705	0.760007	0.816903	0.873558	0.807033	1.08017	0.964876	0.861984	1.00767	0.684908	0.713446	0.600401	0.616363	0.838272
42.005	1.1141	1.0051	1.10485	0.94344	1.01973	0.98832	1.04365	0.990127	0.91433	1.02712	0.904939	0.857478	0.815783	0.858209	0.865504	0.915519	0.852458	0.766315	0.814339	0.86973	0.79693	1.09766	0.944933	0.871048	0.990484	0.680803	0.710507	0.597434	0.610787	0.79881
44.63	1.10196	1.01983	1.10918	0.952268	1.02333	1.0114	1.03431	0.991893	0.927525	1.02871	0.898308	0.85067	0.778986	0.864378	0.851567	0.900569	0.853359	0.763142	0.807707	0.876548	0.75605	1.10901	0.991097	0.852138	1.01899	0.680817	0.71017	0.589157	0.603124	0.829971
47.255	1.07522	1.02098	1.08212	0.944187	0.974214	1.01063	1.04253	0.992843	0.914935	1.01795	0.885246	0.865424	0.787028	0.849479	0.819197	0.878155	0.87587	0.767836	0.81185	0.873634	0.757292	1.0668	0.977709	0.873458	1.00019	0.671691	0.724503	0.575545	0.602882	0.811073
49.88	1.10371	1.00583	1.09436	0.934038	1.00616	1.02284	1.05257	0.993148	0.920908	1.04239	0.899594	0.857637	0.782871	0.834517	0.83364	0.910222	0.828709	0.755069	0.80206	0.872937	0.859708	1.07963	0.963865	0.870453	1.05211	0.689116	0.73446	0.561068	0.596391	0.803771
52.505	1.09138	1.03048	1.07712	0.934995	1.03761	1.0314	1.037	0.983183	0.927096	1.05062	0.90382	0.869886	0.794996	0.855995	0.826362	0.884703	0.86484	0.77176	0.807166	0.876094	0.791614	1.08654	0.964158	0.882772	1.05585	0.688448	0.736195	0.553224	0.612309	0.809852

## Sheet: Figure2c
Time(s)	hRPA70
0	1	1	1	1	1	1	1	1	1	1
2.63	1.10657	1.14354	1.03828	0.994555	1.10517	1.13667	0.870954	1.23161	0.819461	0.885736
5.255	1.32663	1.29812	1.19734	1.17276	1.36856	1.23138	0.940872	1.48258	0.964219	1.04851
7.88	1.41407	1.39072	1.27204	1.20766	1.41048	1.26512	1.01262	1.47273	1.10047	1.07296
10.505	1.43075	1.47674	1.2755	1.25446	1.52743	1.33259	1.03625	1.52514	1.10385	1.14633
13.13	1.51632	1.51363	1.36019	1.25332	1.53249	1.32823	1.0574	1.56584	1.17116	1.16938
15.755	1.49466	1.58463	1.3742	1.29705	1.51659	1.34888	1.04586	1.53657	1.23683	1.23085
18.38	1.48673	1.58775	1.43305	1.33584	1.57788	1.40007	1.09225	1.48705	1.27675	1.24009
21.005	1.5071	1.56871	1.42528	1.32408	1.55822	1.41167	1.05125	1.59669	1.30261	1.23743
23.63	1.49444	1.59217	1.40474	1.33142	1.56256	1.39299	1.06496	1.60165	1.30981	1.27962
26.255	1.50376	1.64481	1.44739	1.32666	1.5549	1.40492	1.12225	1.65434	1.35726	1.26987
28.88	1.49041	1.58701	1.46491	1.34586	1.58381	1.4115	1.10499	1.68085	1.3866	1.28538
31.505	1.47209	1.66816	1.47542	1.35438	1.59971	1.43356	1.11793	1.81178	1.35693	1.2443
34.13	1.43556	1.63433	1.47073	1.39291	1.57499	1.43405	1.11793	1.86694	1.37569	1.28812
36.755	1.43539	1.64192	1.51215	1.37537	1.58121	1.40492	1.12193	1.99849	1.39653	1.27954
39.38	1.4074	1.64175	1.48223	1.39121	1.62356	1.47758	1.15947	1.99291	1.38486	1.32846
42.005	1.41454	1.63387	1.48271	1.39768	1.58901	1.47025	1.13574	2.01887	1.4322	1.30452
44.63	1.37243	1.62963	1.45767	1.35578	1.55042	1.49165	1.1284	2.04112	1.40438	1.31124
47.255	1.37754	1.6617	1.50534	1.36077	1.57774	1.43421	1.18861	2.08065	1.45031	1.2859
49.88	1.34669	1.67179	1.48484	1.38836	1.60954	1.51214	1.18807	2.14036	1.46166	1.29935
52.505	1.36736	1.63784	1.48351	1.40725	1.47221	1.47939	1.16552	2.08561	1.47725	1.31567

## Sheet: Figure2d
Time(s)	hSLFN11										mSLFN8										mSLFN9
0	1	1	1	1	1	1	1	1	1	1	1	1	1	1	1	1	1	1	1	1	1	1	1	1	1	1	1	1	1	1
3.025	0.820919	0.913315	0.854045	0.79506	0.728031	0.722867	0.838257	0.89157	0.794899	0.705439	0.729956	0.762019	0.757387	0.769079	0.765197	0.745669	0.769982	0.789587	0.715834	0.826483	0.786158	0.848151	0.84768	0.827958	0.813663	0.836207	0.863856	0.939314	0.799525	0.842208
9.02	0.890714	0.9625	0.936684	0.859809	0.796274	0.819151	0.874909	0.940983	0.882533	0.813795	0.777407	0.8234	0.850791	0.831442	0.847382	0.825641	0.863919	0.8461	0.853772	0.87496	0.860743	0.883814	0.877839	0.874578	0.824529	0.960422	0.92488	1.03954	0.904388	0.897782
15.02	0.963291	1.03915	0.941796	0.872946	0.80387	0.859595	0.898624	0.969377	0.912504	0.842252	0.82392	0.890845	0.885792	0.879649	0.845789	0.882968	0.91791	0.88927	0.90494	0.907623	0.902954	0.900242	0.897192	0.884585	0.835351	1.01594	0.955482	1.1035	0.92232	0.928935
21.02	0.959345	1.05436	0.921001	0.889059	0.83167	0.905865	0.90662	0.982034	0.943417	0.857312	0.855301	0.949809	0.903639	0.926101	0.899539	0.940786	0.975179	0.91161	1.00441	0.951093	0.936169	0.903206	0.936845	0.898045	0.85662	1.03725	0.963311	1.13765	0.940207	0.988429
27.02	0.97183	1.06983	0.928901	0.917926	0.830059	0.920972	0.922451	1.01793	0.934298	0.883992	0.862974	1.00069	0.928815	0.921501	0.923409	0.983357	1.00031	0.912242	1.01696	0.95599	0.958289	0.92148	0.934163	0.910154	0.856686	1.07117	0.992567	1.14393	0.970422	0.963029
33.02	0.984573	1.06907	1.00782	0.906405	0.865317	0.955984	0.93454	0.999937	0.95594	0.875631	0.87524	1.03679	0.9336	0.959298	0.964078	0.99298	1.04173	0.913507	1.06079	0.989491	0.968789	0.943639	0.929841	0.917619	0.845864	1.07576	0.998812	1.17591	0.98921	0.988557
39.02	0.991688	1.00495	0.997018	0.903344	0.864255	0.988676	0.93494	1.01388	0.951229	0.897197	0.890519	1.03917	0.929565	0.960318	0.941835	1.01879	1.04068	0.93854	1.10259	1.00014	0.985516	0.936534	0.923628	0.921776	0.855693	1.07955	1.00155	1.18614	0.993671	0.975985
45.02	1.02073	1.04317	1.00085	0.902238	0.878269	0.99822	0.929775	1.02223	0.95518	0.879354	0.895903	1.03746	0.958092	0.982678	0.93707	1.0324	1.0358	0.964389	1.11766	1.04008	0.992543	0.944169	0.951896	0.93032	0.865771	1.08845	1.01889	1.20482	0.995078	0.986512
51.02	1.00767	1.05827	1.01166	0.901558	0.880828	1.01172	0.943591	1.02566	0.949405	0.883116	0.900513	1.0428	0.962915	1.00869	0.95953	1.03985	1.02433	0.954188	1.12901	1.04573	1.0092	0.950862	0.94987	0.916965	0.83597	1.08335	1.03721	1.23282	1.0093	1.00488
57.02	1.02164	1.07392	0.991635	0.906277	0.86727	1.02574	0.937003	1.03293	0.944663	0.881815	0.883653	1.03349	0.964272	1.02254	0.961904	1.03683	1.03991	0.95431	1.13805	1.05976	1.00846	0.940597	0.941727	0.92663	0.845334	1.08085	1.01466	1.21271	1.0016	1.01549
63.02	0.988971	1.059	0.992487	0.916778	0.883306	1.03503	0.931198	1.03993	0.947338	0.895548	0.905304	1.04395	0.99147	1.04955	0.94381	1.04191	1.03759	0.975039	1.15349	1.05702	1.01703	0.911999	0.960598	0.921637	0.841366	1.09156	1.05531	1.22119	1.00088	0.99576
69.02	1.01679	1.06099	0.989428	0.936165	0.869429	1.04025	0.936219	1.0276	0.954694	0.88863	0.901303	1.03379	0.990796	1.05564	0.963597	1.05346	1.02189	0.964042	1.13686	1.0645	1.02763	0.926485	0.964554	0.922431	0.85969	1.08771	1.04804	1.25513	1.0258	1.02316
75.02	0.997445	1.05556	1.01731	0.919074	0.88004	1.05224	0.955936	1.03347	0.939587	0.887354	0.897418	1.01419	0.999416	1.0591	0.970353	1.04848	1.04614	0.960166	1.15511	1.0791	1.03131	0.937103	0.967178	0.922549	0.870741	1.09314	1.03386	1.23608	1.01648	1.03961
81.02	1.0488	1.04934	1.0364	0.938376	0.880108	1.05224	0.955233	1.05148	0.934693	0.893912	0.899294	1.02493	0.986629	1.05998	0.965788	1.06142	1.04126	0.973182	1.17861	1.0864	1.03041	0.946387	0.97233	0.919256	0.863025	1.10556	1.02496	1.22599	1.01184	1.03335
87.02	1.03716	1.06781	1.01646	0.942542	0.869932	1.05786	0.948932	1.06824	0.956518	0.908637	0.901863	1.07789	0.988224	1.10423	0.975466	1.05667	1.07432	0.960043	1.20251	1.08633	1.06088	0.951	0.979141	0.923009	0.870174	1.08794	1.03587	1.24851	1.02624	1.03105
93.02	1.0252	1.05729	1.02258	0.891057	0.856409	1.06619	0.94874	1.06727	0.970774	0.890253	0.900661	1.0905	0.983477	1.09922	0.964427	1.07569	1.05017	0.979894	1.21962	1.09959	1.04816	0.932275	0.971751	0.925585	0.868768	1.08749	1.04253	1.22392	1.02567	1.00138
99.02	1.02934	0.993544	0.979863	0.899517	0.865557	1.06782	0.947381	1.04473	0.949831	0.893268	0.90295	1.07207	0.986638	1.0882	0.969888	1.06165	1.01087	0.97004	1.18799	1.10731	1.05113	0.927172	0.971346	0.92209	0.877838	1.10438	1.04021	1.2302	1.02547	1.02363
105.02	1.08005	1.01591	1.01704	0.904832	0.864392	1.06867	0.945462	1.06006	0.96591	0.906653	0.890799	1.09139	0.996606	1.1014	0.971299	1.08146	1.04182	0.96496	1.17713	1.10102	1.06176	0.945484	0.977656	0.921366	0.882093	1.09235	1.05463	1.24726	1.03632	1.03058
111.02	1.02642	1.00035	1.03005	0.880344	0.861183	1.07892	0.951171	1.06534	0.955697	0.901667	0.897434	1.09505	0.993236	1.08813	0.997576	1.05987	1.06414	0.964552	1.17538	1.12281	1.05285	0.932216	0.97725	0.92179	0.894365	1.09202	1.05645	1.20826	1.02859	1.03105
117.02	1.01135	0.982367	1.01677	0.849733	0.85947	1.07826	0.95736	1.06532	0.947186	0.899516	0.901814	1.08986	1.00095	1.09329	0.990605	1.06491	1.05626	0.975079	1.18985	1.11037	1.06144	0.942952	0.9748	0.928169	0.88905	1.08199	1.04698	1.21616	1.03182	1.02159

## Sheet: Figure2e
Time(s)	SLFN11 at damage sites												SLFN5(whole)																SLFN13										Slfn2
0	1	1	1	1	1	1	1	1	1	1	1	1	1	1	1	1	1	1	1	1	1	1	1	1	1	1	1	1	1	1	1	1	1	1	1	1	1	1	1	1	1	1	1	1	1	1	1	1
2.63	0.943627	0.880451	0.872056	0.760856	0.818854	0.882726	0.854509	0.815155	0.869743	0.738985	0.760946	1.04257	0.731017	0.777153	0.678095	0.761636	0.655907	0.781542	0.702116	0.733781	0.953835	0.781796	0.760102	0.565254	0.433536	0.508392	0.638304	0.640283	0.706277	0.72312	0.751279	0.779333	0.811567	0.754958	0.87943	0.691093	0.868531	0.691404	0.957073	0.983622	0.945347	0.909398	0.657388	0.994786	0.99225	0.583805	0.916712	0.977345
5.255	1.18944	1.04059	0.993348	0.847468	0.932353	0.935053	0.913991	0.91675	0.912258	0.833522	0.830516	1.23062	0.777873	0.790221	0.732041	0.815334	0.720546	0.858296	0.797172	0.774301	1.02052	0.784447	0.842306	0.617732	0.440818	0.569175	0.699543	0.689888	0.747231	0.770492	0.784633	0.838425	0.832315	0.797952	0.921595	0.720299	0.922868	0.756227	0.897933	0.96936	0.975455	0.888095	0.581837	1.00886	1.0123	0.584265	0.901665	0.971562
7.88	1.28861	1.0858	1.00722	0.898694	0.987266	0.95732	0.927927	0.965876	0.994696	0.861357	0.877603	1.28426	0.829325	0.832478	0.739053	0.844836	0.73128	0.913508	0.861756	0.791146	1.0232	0.821882	0.865763	0.640296	0.447591	0.600408	0.73492	0.721052	0.748863	0.790323	0.806303	0.865537	0.823786	0.818881	0.954739	0.742916	0.881494	0.749452	0.882044	0.982774	0.96292	0.889741	0.512395	1.00785	1.02186	0.49165	0.899151	0.987516
10.505	1.33575	1.11463	1.06534	0.922518	0.988405	0.973449	0.953845	1.00622	1.05306	0.875293	0.887981	1.28582	0.877392	0.874034	0.766474	0.841281	0.788606	0.931606	0.830905	0.809249	1.05641	0.801116	0.916484	0.662859	0.464957	0.609103	0.783712	0.715202	0.745361	0.793256	0.819444	0.872003	0.824339	0.824669	0.949442	0.74832	0.901341	0.779166	0.879024	0.944326	0.944151	0.877943	0.504815	1.00521	1.0265	0.418412	0.901083	0.992167
13.13	1.35413	1.12045	1.0713	0.931882	1.00791	1.00052	0.94986	1.01321	1.08924	0.884455	0.910626	1.3128	0.891965	0.871024	0.761879	0.838642	0.778265	0.945878	0.863849	0.818699	1.04657	0.823501	0.889066	0.672001	0.450312	0.606016	0.780957	0.742729	0.745871	0.789954	0.81648	0.883819	0.838944	0.848073	0.96884	0.773783	0.870448	0.799865	0.880697	0.945104	0.948819	0.892654	0.553132	1.00472	0.986072	0.337829	0.886499	0.977796
15.755	1.39883	1.13019	1.08689	0.922068	1.00796	1.01551	0.942355	1.02825	1.13189	0.888853	0.933479	1.30971	0.909923	0.88702	0.774471	0.843781	0.823402	0.937461	0.863609	0.816182	1.03659	0.836243	0.941279	0.673679	0.471013	0.603859	0.789425	0.754119	0.744392	0.806833	0.820294	0.904687	0.83015	0.843975	0.971419	0.764847	0.868659	0.746053	0.891847	0.940399	0.957931	0.899767	0.528135	1.03954	0.994541	0.349497	0.873455	0.987713
18.38	1.34149	1.14944	1.1064	0.938086	1.01911	1.01038	0.95673	1.04309	1.08784	0.891701	0.943544	1.28281	0.901978	0.902274	0.774799	0.826807	0.823166	0.982954	0.897171	0.827532	1.03485	0.815546	0.940816	0.708532	0.481907	0.621797	0.788992	0.768453	0.769127	0.811979	0.841669	0.893957	0.836193	0.842486	0.974294	0.76917	0.846146	0.752142	0.818676	0.953891	0.960897	0.875575	0.527327	1.06205	1.14674	0.289936	0.939711	0.987229
21.005	1.37716	1.15361	1.14206	0.935219	1.03608	1.02206	0.943506	0.978712	1.06	0.900685	0.955985	1.26178	0.946517	0.897739	0.756986	0.836558	0.805394	0.979778	0.928261	0.842605	1.00968	0.835451	0.965714	0.697317	0.478225	0.621577	0.787206	0.761861	0.76078	0.823822	0.823258	0.89292	0.841938	0.840344	0.956415	0.763529	0.913026	0.762839	0.803763	0.936993	0.951561	0.860679	0.477312	1.03823	1.31462	0.271685	0.958799	0.967789
23.63	1.37758	1.15895	1.18304	0.965321	1.04427	1.02703	0.962437	0.954543	1.04616	0.89437	0.957481	1.2687	0.926813	0.889617	0.757851	0.852226	0.863585	0.970519	0.903965	0.843735	0.975662	0.859903	0.97235	0.697901	0.488865	0.620706	0.793812	0.762446	0.764843	0.837713	0.849869	0.911984	0.831862	0.837735	0.966487	0.759074	0.921352	0.778866	0.796934	0.93186	0.939405	0.863719	0.380346	1.04031	1.05063	0.293401	0.940049	0.981824
26.255	1.2978	1.14265	1.1539	0.980325	1.04315	1.04273	0.958658	0.970497	1.03109	0.899115	0.962989	1.28265	0.944878	0.918146	0.775694	0.857393	0.815578	0.991295	0.935708	0.857576	1.01322	0.869787	0.973996	0.714225	0.516281	0.637012	0.812227	0.77915	0.743049	0.851032	0.851377	0.91085	0.835641	0.843489	0.954261	0.751746	0.88447	0.781928	0.805714	0.922924	0.960138	0.879597	0.415885	1.04595	1.13052	0.302271	0.962804	0.978165
28.88	1.38854	1.13803	1.1139	0.983055	1.03647	1.04024	0.958788	0.992061	1.00112	0.910524	0.965458	1.24864	0.943025	0.903387	0.778529	0.853281	0.803547	0.978401	0.941679	0.836545	1.02119	0.879533	0.956558	0.729814	0.513583	0.63938	0.815416	0.792792	0.755612	0.847471	0.830453	0.911824	0.842457	0.836614	0.940143	0.753565	0.91697	0.813274	0.740116	0.946465	0.96963	0.883535	0.52099	1.02447	1.12847	0.271781	0.949279	0.98508
31.505	1.32782	1.14024	1.08868	0.988873	1.03757	1.05997	0.944787	0.980841	0.952041	0.905346	0.952008	1.22694	0.935649	0.918558	0.755255	0.844781	0.823284	0.995428	0.943361	0.863302	0.975461	0.868995	0.960261	0.733584	0.514348	0.626153	0.818298	0.789564	0.750903	0.844575	0.846835	0.908567	0.81613	0.861741	0.952264	0.767246	0.92022	0.823634	0.646225	0.947343	0.941837	0.893864	0.556964	1.05166	1.11001	0.256501	0.955608	0.987582
34.13	1.38525	1.146	1.12982	0.996385	1.01596	1.05108	0.955449	0.929648	0.991844	0.918248	0.962177	1.20587	0.938144	0.943005	0.781692	0.848281	0.861384	0.980085	0.943669	0.838548	0.977671	0.866618	0.97626	0.735789	0.518446	0.63593	0.846507	0.791924	0.746636	0.847748	0.851031	0.932613	0.809799	0.852222	0.954183	0.757545	0.915199	0.829179	0.676237	0.940648	0.936031	0.901899	0.552138	1.04023	1.09766	0.288013	0.960035	1.00277
36.755	1.37724	1.12884	1.14957	0.994094	1.00916	1.07472	0.956058	0.934607	1.06206	0.915382	0.947185	1.21248	0.925459	0.929606	0.777305	0.845253	0.850886	0.948518	0.945385	0.832719	0.984098	0.882288	1.0206	0.745441	0.482937	0.631777	0.835744	0.794235	0.735892	0.837289	0.848205	0.920813	0.825753	0.842502	0.957526	0.753143	0.95073	0.832327	0.733844	0.939691	0.948868	0.889489	0.543088	1.05897	1.09129	0.273738	0.957319	0.978239
39.38	1.35784	1.1343	1.12362	0.99717	1.01744	1.05904	0.957507	0.901673	1.13752	0.906022	0.982213	1.18253	0.9323	0.933317	0.785033	0.829252	0.876875	0.952612	0.941885	0.83123	1.01121	0.853532	0.974665	0.73922	0.482914	0.644277	0.85398	0.799491	0.741808	0.835112	0.87381	0.922202	0.822449	0.849913	0.977758	0.74882	0.939611	0.80994	0.729803	0.92962	0.96148	0.874123	0.51459	1.06984	1.08967	0.256128	0.90803	0.96537
42.005	1.33946	1.13819	1.17439	1.0123	1.04114	1.08237	0.946677	0.976182	1.11955	0.901399	0.976996	1.20134	0.917121	0.939212	0.779931	0.850142	0.870623	0.953492	0.945866	0.841809	0.992401	0.869477	0.978729	0.74267	0.476987	0.625256	0.849058	0.791261	0.715016	0.84297	0.868003	0.934209	0.820052	0.846768	0.984062	0.764689	0.940596	0.769385	0.663136	0.909634	0.940786	0.882805	0.488537	1.03995	1.08434	0.215962	0.862508	0.979945
44.63	1.35346	1.14574	1.16321	1.01392	1.0349	1.06506	0.973966	0.996995	1.11544	0.898692	0.976335	1.2183	0.888402	0.923464	0.798848	0.836141	0.875931	0.965124	0.935468	0.870286	1.08165	0.864036	0.994779	0.737901	0.50255	0.617738	0.867626	0.805303	0.720932	0.844059	0.866269	0.916886	0.814716	0.851469	0.972522	0.764399	0.935192	0.775596	0.682276	0.919557	0.944764	0.877087	0.457181	1.0863	1.1139	0.220493	0.876842	1.0029
47.255	1.33373	1.1217	1.13725	0.999942	1.04821	1.05967	0.966461	1.0069	1.13361	0.900562	0.969041	1.20783	0.845537	0.940243	0.792224	0.829863	0.885407	0.974498	0.932345	0.842092	1.12095	0.870441	1.01638	0.743782	0.486388	0.59311	0.858648	0.803772	0.754745	0.835481	0.85696	0.939095	0.819201	0.855618	0.959506	0.758679	0.903203	0.774651	0.713496	0.906259	0.933133	0.871259	0.393393	1.06524	1.08642	0.212359	0.861617	0.982595
49.88	1.3425	1.12138	1.20246	0.998091	1.04658	1.04452	0.966862	0.991259	1.09458	0.899717	0.97201	1.2065	0.924924	0.949024	0.78936	0.843309	0.895237	0.952918	0.925825	0.856189	1.05835	0.856597	0.983462	0.755469	0.506012	0.603453	0.873262	0.789281	0.775401	0.856732	0.866668	0.928222	0.812573	0.840662	0.960071	0.743549	0.894038	0.7482	0.601487	0.9072	0.939979	0.86502	0.359511	1.0772	1.0972	0.194836	0.791457	0.975401
52.505	1.29772	1.11547	1.14753	0.995621	1.06877	1.06429	0.963472	0.995667	1.10302	0.915194	0.990643	1.2271	0.946196	0.91761	0.784138	0.851837	0.92154	0.917909	0.949366	0.845199	1.13515	0.861659	1.01407	0.749984	0.464425	0.590852	0.873033	0.798243	0.771184	0.840997	0.852209	0.934481	0.811578	0.851637	0.944528	0.779371	0.876272	0.730155	0.561347	0.90776	0.882001	0.846178	0.320162	1.03886	1.08948	0.171353	0.83746	0.978272

## Sheet:  Figure3b
Day	WT				hSLFN11KO -DOX				mSLFN8				mSLFN9				hSLFN11
0	1	1	1	1	1	1	1	1	1	1	1	1	1	1	1	1	1	1	1	1
1	4.95238	4.5	4.4	5.05238	9.125	7.8	8	8.91667	5.04663	7.37226	7.4	7	4	3.8	4	3.81818	3.25	2.85714	3.125	3
2	13.4286	15.3889	13.25	15.5556	34	28.9	29.9	33	16.0622	22.7737	15.3	28.8182	14.2857	13.4667	14	13.7273	16.9167	16.7857	16.5	17.2222
3	35.3333	40.0556	40	35.4444	95.75	78.7	97.4	77	24.5596	43.7226	22	48.2727	40.2143	39	40	39.1818	39.6667	36.0714	35.74	40

## Sheet: Figure3c
Day	Ba/F3 WT				Ba/F3 Slfn8/9/10-/-
0	1	1	1	1	1	1	1	1
1	5.71429	4.55556	4.8	5.44444	8	7	7	8
2	26.7143	22	26.2	24.5	38.75	32	35	35.7273
3	53.8571	43.3333	45.6	51.6111	84	68.6	70	82.5909

## Sheet: Figure3d,e
CDDP ( mM)	HAP1 WT				SLFN11-/-				SLFN11-/- + mSLFN8				SLFN11-/- + mSLFN9				SLFN11-/- + hSLFN11					HU ( mM)	HAP1 WT				SLFN11-/-				SLFN11-/- + mSLFN8				SLFN11-/- + mSLFN9				SLFN11-/- + hSLFN11
0	100	100	100	100	100	100	100	100	100	100	100	100	100	100	100	100	100	100	100	100		0	100	100	100	100	100	100	100	100	100	100	100	100	100	100	100	100	100	100	100	100
1	79.8513	89.2211	85.3757	82.7766	104.613	100.481	99.5307	100.859	109.865	107.347	104.027	103.852	98.1754	103.569	99.5673	104.659	106.478	102.669	105.436	107.018		50	84.0834	85.723	95.8597	96.7739	103.897	101.514	101.919	84.6145	89.5669	90.0888	89.7872	90.9015	85.962	85.9884	83.4232	85.8688	81.6962	86.9391	86.6717	86.1622
2	51.7737	51.5423	47.8769	52.8225	100.096	95.5045	96.2868	100.02	107.367	99.7355	97.8934	103.115	91.9566	102.068	97.0023	99.3503	101.982	102.319	103.268	101.283		100	46.1823	45.1037	47.9539	49.6078	101.385	96.4494	94.1146	84.7007	74.6771	76.8616	80.6228	76.5305	73.1155	72.8802	73.8422	73.3036	72.2258	73.1264	74.1389	73.7224
3	23.3318	24.943	24.9091	26.2149	92.8432	90.4635	89.2699	93.4034	84.5946	77.7609	64.9997	72.5461	56.6689	65.3023	60.1159	61.121	70.205	68.9965	72.2309	71.9036		150	23.9712	25.7781	27.146	27.3011	86.2302	83.168	86.7473	80.6596	51.8203	56.5896	56.5515	54.6975	47.1433	50.7346	51.6302	50.0227	50.6887	53.1386	53.822	48.4436
4	5.03719	6.64789	6.58633	11.3974	81.0228	78.0585	75.6545	76.0286	58.3169	51.3353	48.1672	46.5059	50.5633	48.9017	46.2452	52.643	54.3681	55.6694	53.304	51.7427		200	7.73678	7.61504	7.75618	7.70244	60.6877	60.6415	59.7456	53.0958	35.6331	35.921	37.4664	36.9711	30.1249	31.4251	34.79	33.2811	34.8031	36.1717	35.1091	34.3058
5	4.30676	5.77209	6.00057	7.24325	61.0392	60.9584	59.4667	58.5575	38.0758	32.1778	33.0534	30.5371	37.282	39.8526	35.1489	33.2576	38.2409	39.2135	37.976	35.5915		250	6.34532	8.72412	9.31214	9.11511	44.0001	42.4882	39.0732	38.1221	24.6735	24.3605	25.6188	25.9593	18.8705	18.4025	20.2362	20.7344	24.7263	26.6975	24.0129	23.7285

## Sheet: Figure3g,h
CDDP ( mM)	Ba/F3 WT				SLFN8/9/10-/-					HU ( mM)	Ba/F3 WT+GFP				SLFN8/9/10-/- +GFP				SLFN8/9/10-/- +SLFN8				SLFN8/9/10-/- +SLFN9				SLFN8/9/10-/- +SLFN11
0	100	100	100	100	100	100	100	100		0	100	100	100	100	100	100	100	100	100	100	100	100	100	100	100	100	100	100	100	100
0.5	79.4245	97.5844	94.1568	110.012	97.1108	83.8616	102.852	110.043		20	76.2593	90.177	80.36	83.6709	106.064	106.186	90.8751	105.373	97.1891	96.299	97.9565	96.4424	73.6007	79.7063	70.2018	83.459	74.2577	67.7443	77.2027	79.3387
1	43.4222	84.4715	68.5435	72.071	71.8245	73.5914	81.5431	79.6201		40	55.8997	54.3246	52.4789	52.0478	85.4286	91.4569	79.0588	95.9985	66.4137	64.9911	65.4641	64.2631	64.5009	67.454	60.7647	70.0502	54.4876	54.4752	66.6606	57.7965
1.5	28.9856	33.2641	31.6059	35.8175	25.4889	29.5415	32.0827	33.3411		60	10.8478	14.6091	16.9784	16.9259	59.1835	58.0277	50.9963	60.2631	37.5366	37.548	40.6074	41.4809	43.551	41.645	42.8042	47.5069	36.095	37.2288	36.8658	30.543
2	13.6444	16.3922	16.6084	19.6443	20.4046	22.7062	23.0969	25.2299		80	10.0816	10.4855	9.93383	12.0846	50.8948	42.804	42.7304	49.1316	30.3289	27.1457	30.7193	32.2133	34.2477	32.544	30.908	33.4608	27.0996	28.9243	30.7085	21.2233
2.5	10.5418	11.5781	12.3338	14.73	16.3921	21.6443	21.8687	28.0068		100	4.79377	5.48962	5.14683	7.58141	26.7378	26.812	24.4021	27.4523	13.6884	13.2233	13.8937	11.6068	11.8644	11.3438	11.695	12.6599	13.4153	10.6605	14.0633	8.6258

## Sheet: Figure4b
HAP1 WT	HAP1 WT + HU	SLFN11-/-	SLFN11-/- +HU	SLFN11-/- +mSLFN8	SLFN11-/- +mSLFN8 + HU	SLFN11-/- +mSLFN9	SLFN11-/- +mSLFN9 + HU	SLFN11-/- +hSLFN11	SLFN11-/- +hSLFN11+HU
7.05	5.19	15.3	9.2	6.38	4.24	10.8	8.76	8.39	3.66
14.4	4.49	13.3	8.18	16.2	3.36	5.68	5.73	9.8	3.57
7.96	1.9	9.9	7.76	15.5	1.77	6.16	4.69	8.75	4.56
11.2	5.4	17.7	13.4	6.05	4.84	7.47	5.96	13.3	3.87
8.4	4.65	8.5	9.33	7.71	3.33	6.28	5.18	15	2.72
11.1	5.79	21.1	6.94	7.32	5.86	7.85	6.43	11.2	2.65
15.3	6	17.2	7.62	10.2	4.23	4.73	5.3	12	6.62
10.7	5.06	10.2	5.8	11.8	2.19	5.81	4.69	10.1	3.22
8.62	4.47	4.88	7	14.5	3.52	7.65	5.47	6.46	2.76
9.47	5.27	3.59	3.6	9.43	3.44	14.3	8	14.1	5.09
7.5	3.1	5.61	9.1	10.9	3.02	5.32	12	11.3	4.56
6.78	3.65	9.6	10.3	12.7	5.33	3.23	8	4.96	4
9.24	2.82	9.4	11.3	8.39	6.17	6.04	5	11.1	2.75
12	6.72	3.39	6.61	9.44	3.9	23	5	6.68	3.23
9.01	5.4	7.13	3.81	9.7	3.63	7.86	7	6.8	4.13
9.6	4.63	9.34	6.78	12	3.01	5.85	9	9.23	8.69
11.1	5.51	2.71	12.8	11.9	2.47	7.59	8	9.32	2.57
13.8	5.39	9.26	9.48	10.4	3.98	8.74	4	9.21	4.69
13.2	4.21	10.6	5.19	8.47	5.77	6.72	5	7.11	2.87
11.9	6.1	4.17	3.63	7.35	2.54	5.72	4	8.34	3.26
4.86	6.55	4.39	5.25	6.29	1.02	7.07	8	7.43	10
13.4	5.09	6.19	5.52	8.4	4.65	8.53	6	9.5	3.91
6.01	2.06	16	7.18	8.47	2.58	5.73	5	3.63	3.27
3.99	6.66	3.39	12.5	7.37	4.56	9.9	7	7.11	3.03
2.64	5.84	3.73	4.05	7.96	1.71	9.9	8	13.2	5.08
3.92	2.69	8.86	5.27	12.7	3.42	5.17	5	10.3	4.96
6.18	1.95	11.1	10	6.92	4.62	9.01	6	17.4	4.64
4.16	2.64	8.93	5.85	8.99	4.45	7.2	5	6.5	3.78
4.57	4.08	6.65	4.85	6.42	11.2	4.43	5	14.4	4.23
11.2	3.59	2.38	6.18	6.56	4.46	8.3	3	10.9	3.78
7.83	4.79	9.5	6.73	3.78	4.83	8.14	3	8.91	4.39
7.92	3.05	8.91	11.8	4.86	4.72	8.21	6	4.56	3.33
2.12	3.52	3.37	5.48	8.17	6.69	8.94	5	7.86	2.8
2.03	4.49	7.11	4.14	7.35	5.51	4.59	5	12.4	4.22
7.04	5.24	8.83	5.21	6.41	2.39	7.07	6	7.36	3.27
3.99	8.7	10.1	5.18	9.3	4.67	5.84	4	4.97	2
10	8.23	8.9	4.31	10.3	2.84	7.41	5	4.07	5.56
5.36	5.69	6.64	19.6	11.4	3.99	4.72	5	12.9	2
2.85	4.81	8.09	14.6	12.6	3.46	8.26	4	5.97	7.28
6.5	5.83	7.45	5.32	10.5	3.26	10.4	5	4.25	2.29
7.69	7.06	11.5	7.2	13.1	3.34	10.5	5	7.37	4.46
8.35	7.41	9.8	6.67	11.6	4.92	15.2	7	10.8	2.37
10.2	2.96	8.81	8.37	6.43	5.84	8.96	6	9.33	4
6.08	6.99	4.28	7.28	10.4	6.49	8.24	6	8.96	7.18
7.23	3.04	8.54	6.96	8.28	7.54	3.19	4	5.99	2.67
7.55	5.24	7.95	5.81	5.22	13.3	15.2	4	11.3	3.9
7.56	2.49	6.46	4.08	6.05	5.45	8.19	4	10.2	5.2
4.42	4.34	6.51	5.47	6.7	6.71	8.92	7.6	5.69	5.18
4.11	3.43	9.18	4.65	5.69	2.15	3.5	5	9.35	6.25
3.14	3.41	2.91	5.27	9.01	4.18	9	4.15	15.2	6.68
15.7	5.67	5.03	6.21	8.17	3.54	4.41	4.22	8.11	5.9
6.18	5.04	6.94	5.75	9.46	4.41	8.42	3.79	11.2	2.21
5.52	2.05	3.14	5.56	6.59	3.29	3.03	2.07	3.13	6.56
6.98	6.75	3.62	4.2	9.9	3.6	7.21	5.04	11	5.96
7.81	4.14	4.99	8.95	8.6	6.05	7.69	3.81	6.34	4.34
4.74	3.81	9.48	5.77	13.3	4.46	7.18	2.93	2.42	2.16
4.16	5.9	7.94	11.4	13.4	2.65	4.57	4.1	2.66	3.45
4.99	4.25	6.22	11.6	9.14	4.02	5.63	4.19	3.05	4.83
7.44	7.19	4.41	18.4	13.7	3.88	7.85	3.45	9.9	2.96
5.73	6.43	10.3	15.3	18.7	4.96	9.27	6.82	5.52	4.26
3.46	4.42	3.61	16.1	6.83	7.93	3.47	2.34	12.9	4.49
11.2	5.17	5.27	7.31	11.2	4.96	6.55	5.46	5.04	4.08
15.3	4.7	11.6	7.25	3.86	9.25	7.93	6.76	4.88	5.32
3.41	7.16	2.52	2.56	7.09	5.36	7.78	3.98	5.2	2.03
3.78	5.14	9.5	6.83	5	12.2	5.67	3.33	5.21	3.36
6.82	4.94	4.52	4.94	6.27	2.63	8.84	3.53	6.94	1.46
4.82	1.65	6.55	4.4	10.6	3.75	5.93	4.82	6.47	3.29
15.2	3.95	7.74	6.6	11.5	5.41	4.07	4.98	6.34	5.49
4.61	4.71	10.5	6.22	10.8	3.09	13	7.71	14	2.34
12.7	4.97	4.22	8.08	8.66	3.75	9.41	3.7	7.44	4.48
3.64	6.5	2.2	6.16	4.21	3.6	4.24	7.29	9.25	3.66
11.9	5.3	2.92	3.89	5.94	3.19	8.21	4.3	11.3	2.85
7.57	4.93	1.73	7.65	6.07	4.43	5.45	2.63	10.8	2.41
4.61	3.85	5.31	7.26	8.63	4.29	9.8	4.1	11.4	5.22
13.1	5.61	5.53	6.71	8.88	4.05	7.35	2.61	10.4	5
6.47	4.9	4.87	4.4	6.92	5.26	8.03	3.3	5.93	1.14
3.78	3.39	6.91	5.56	4.5	3.69	6.57	4.49	7.57	4
3.14	3.19	5.98	9.44	6.98	3.2	10.3	2.9	6.76	4.02
8.39	3.19	2.95	9.13	4.13	7.19	9.19	5.1	6.98	3.79
7.21	5.24	5.25	8.85	13.4	2.99	7.71	1.57	7.47	5.37
5.34	4.65	2.53	6.73	11.7	6.83	13.3	3.41	10.5	3.98
7.46	4.8	11.1	8.64	11.1	3.25	7.55	3.08	9.7	3.84
4.56	7.68	6.14	8.72	6.54	4.72	5.58	5.03	7.2	3.99
9.9	6.55	8.07	10.6	7.47	5.1	6.1	3.23	8.92	1.9
5.59	6.58	12.1	8.77	6.93	5.07	8.31	3.53	6.12	2.28
10.6	1.71	7.83	6.17	2.7	5.55	10.5	3.86	8.14	5.46
9.9	6.28	3.37	6.6	8.56	3.73	4.72	5.97	7.24	4.1
3.75	3.95	3.9	4.56	7.76	5.81	10.2	9.45	6.39	5.19
7.21	4.83	10.5	12.7	6.74	5.03	7.53	7.31	6.78	2.27
7.47	4.1	8.19	9.04	11.8	2.58	6.11	5.79	8.79	6.59
4.89	2.59	10.8	11.1	4.39	9.9	8.42	8.19	4.27	4.29
5.37	6.31	6.74	9.21	4.78	3.15	7.62	6.32	6.65	4.06
4.76	3.06	4.59	4.19	7.62	4.2	8.44	6.17	5.18	3.53
6.34	3.64	9.7	4.74	8.78	4.14	7.28	5.1	7.87	4.15
5.97	6.59	9.42	5.04	8.43	6.48	5.09	4.53	5.9	2.57
5.19	8.04	12	3.12	7.14	5.78	10.2	5.92	8.29	2.79
7.01	11.6	3.11	6.93	9.01	2.75	4.58	4.21	4.91	4.86
8.51	6.54	3.45	3.09	9.28	1.64	9.6	3.2	12.7	3.84
6.32	3.65	4.28	6.89	11.4	2.43	6.09	3.21	10	4.06
5.14	4.09	4.69	9.6	13.2	2.73	10	5.87	6.17	3.94
6.44	5.66	3.39	8.51	11.3	4.44	17.3	4.52	12.6	5.64
8.65	3.61	4.95	12.3	8.79	10.3	10.7	4.3	6.09	4.43
5	5.02	12.1	7.91	6.41	2.83	10.3	7.98	5.72	4.5
7.12	2.31	5.55	7.88	8.01	5.82	14.8	3.35	12.3	2.93
4.21	3.92	4.26	6.72	14.5	3.35	9.23	3.52	8.04	4.15
6.22	5.04	5.66	6.24	11.2	2.99	10	3.56	7.58	5.76
6.06	10.7	12.1	7.95	12.2	3.23	12.4	4.3	8.68	4.24
5.1	4.41	4.57	5.18	7.59	1.24	14.7	3.36	4.22	3.89
3.56	4.42	9.27	7.74	7.57	3.79	8.89	4.24	9.6	3.44
6.25	2.64	6.29	6.27	9.7	5.33	8.12	9.41	6.2	2.63
7.53	5.07	3.19	7.5	6.5	2.51	14.1	4.14	4.5	2.93
5.65	4.97	4.57	9.9	17.7	6.28	14.5	3.66	8.3	2.85
7.46	4.44	8.86	9.6	7.02	7.75	10.6	6.53	5.86	3.14
10.8	5.64	6.17	3.63	4.33	6.94	13	4.31	6.34	3.58
9.33	8.99	10.8	7.13	15.3	7.92	16.5	4.24	6.31	5.37
11	8.21	7.83	7.52	10	5.77	4.34	1.86	8.28	5.74
11.7	4.13	11.1	3.87	10	5.69	10	5.04	6.56	4.37
6.54	5.49	10.4	6.04	4.51	2.01	4.96	4.07	5.76	4.6
11.3	6.22	7.44	10.6	4.08	4.27	11.5	3.5	5.74	4.7
8.92	4.44	6.25	3.7	18.1	4.01	10.6	3.78	11.4	3.6
10.5	8.33	9.18	7.59	3.58	5.31	8.01	5.13	9.09	4.74
7.96	9.7	7.06	7.91	11.5	6.84	11	3.45	9.7	5.02
10.9	6.08	12.2	6.46	7.29	4.37	10.2	2.53	10.9	3.17
6.01	10.1	8.34	6.63	10.1	11.9	7.23	3.47	6.3	6.3
12.1	7.14	8.57	4.71	9.8	4.27	15.8	3.61	6.18	5.68
9.44	6.76	8.84	4.13	9.8	8.46	7.86	2.82	9.9	8.92
8.9	6.19	5.7	5.66	8.61	9.9	14.9	3.48	6.79	8.69
6.82	8.25	5.41	6.39	13.1	5.69	17.1	4.04	6.31	7.65
7.45	5.39	8.49	4.97	8.77	4.26	1.37	4.12	8.37	7.47
14.6	7.77	6.61	5.54	17	6.7	4.34	6.32	10	4.9
7.95	9.8	9.43	9.34	10.2	11.7	8.33	3.4	2.77	5.08
5.52	9.7	6.53	6.01	8.83	4.57	13.4	7.31	6.46	5.67
11.2	9.9	4.96	7.5	10.7	8.9	13.9	5.46	6.48	7.73
6.55	5.04	6.8	2.97	7.46	4.72	10.9	8.44	7.61	6.32
7.18	3.86	8.21	4.32	7.79	5.97	6.32	5.74	7.28	6.62
7.36	3.99	7.02	2.61	10.8	5.23	5.11	6.72	9.9	8.49
8.31	4.39	4.38	6.46	10.6	5.3	9.38	6.3	5.78	5.58
10.9	7.87	12.4	8.01	11.3	9.5	7.04	7.03	6.23	6.68
5.85	2.11	7.84	8.76	10.1	5.66	10.2	4.73	9.35	6.29
8.82	5.36	6.33	2.52	8.92	4.95	5.75	3.82	7.76	5.77
9.31	6.35	5.54	5.86	10.4	3.88	13.4	7.64	8.1	5.28
6.96	5.21	6.69	7.26	8.92	4.65	6.53	6.55	6.45	4.73
5.78	5.82	6.99	5.56	8.72	6.91	13.6	6.56	6.77	5.27
10.7	8.33	5.64	5.57	10.2	5.4	12.8	4.19	8.44	5.8
6.21	8.39	9.28	5.72	6.58	3.61	16.1	5.02	6.57	4.94
9.12	11.4	6.37	5.9	7.57	5.78	15.1	5.63	7.6	3.38
4.82	6.83	4.8	5.76	14.1	3.61	9.28	6.45	7.36	3.85
14.7	7.77	8.15	5.95	10.4	3.51	7.66	5.09	7.3	5
11.1	6.24	8.18	3.98	9.2	4.39	8.38	2.84	11.4	4.1
11.4	13.1	8.91	4.02	8.26	6.01	8.78	4.06	6.86	5.04
8.3	8.72	3.75	5.78	7.28	5.63	5.75	4.02	7.1	6.56
7.48	7.01	4.17	3.77	6.07	6.29	11.6	3.83	10.6	3.51
11.9	7.02	4.89	5.63	14.2	5.04	8.19	3.7	3.96	3.66
4.72	5.16	5.97	5.74	10.3	4.9	10.6	6.64	6.76	5.5
5.83	8.83	6.81	3.86	15.5	6.85	17.8	2.75	5.44	3.83
6.06	8.16	13.3	4.6	13.5	5.57	7.52	4.06	11.3	1.93
2.41	5.7	4.58	6.28	12.6	3.68	7.08	5.36	5.27	3.03
6.22	6.54	7.33	5.45	11	3.67	10.7	9.28	6.68	4.77
8.17	5.96	8.08	4.57	8.15	8.69	10.6	4.28	5.54	5.07
8.35	5.62	7.17	5.96	11.9	6.93	6.63	2.73	5.51	4.3
9.9	8.99	5.57	5.49	13.6	6.93	8.74	5.12	7.54	3.9
12.2	5.43	6.33	4.43	7.81	6.3	9.49	3.93	5.6	2.85
7.65	9.9	6.08	3.8	11.8	3.56	8.07	3.7	5.61	6.29
6.29	4.87	10.2	4.81	9.7	5.04	7.23	3.63	5.09	4.29
7.98	6.83	6.27	3.81	10.9	4	6.21	3.53	6.39	4.33
5.59	5.04	5.43	6.49	10.8	7.62	10.2	5.15	8.97	2.08
9.29	6	7.75	4.01	10.1	4.6	6.54	3.18	8.67	7.25
7.45	4.38	6.17	4.51	11.2	3	4.22	4.64	5.9	3.03
6.96	8.6	14.3	5.69	8.21	2.84	8.02	3.91	9.4	2.9
8.14	5.5	9.7	3.62	7.99	4.17	8.76	4.73	7.23	1.42
7.6	3.91	4.74	3.83	13.3	5.4	5.78	5.05	3.43	3.83
5.39	4.71	11	3.15	8.1	6.08	5.88	7.33	10.3	3.93
5.94	4.77	10.1	3.59	10.3	5.74	9.07	3.67	8.18	3.39
6.49	7.64	11.6	4.49	12.6	4.3	10	3.69	8.17	2.95
6.97	6.26	7.21	9.5	9.04	4.58	9.9	5	4.87	4.58
6.79	2.43	5.16	5.56	6.91	5.79	4.83	4.29	9.3	4.34
6.14	5.57	5.84	6.6	11.5	3.5	7.33	5.11	5.93	6.35
8.35	2.61	8.4	5.55	8.2	4.76	8.73	5.11	2.29	4.2
8.73	10.1	7.57	5.53	5.61	5.52	12.3	5.45	4.28	2.39
5.55	8.09	6.37	8.9	12.2	8.31	8.43	4.72	8.16	4.78
8.17	5.29	9.1	6.33	5.93	7.42	9.15	5.82	6.43	4.73
7.85	5.1	8.17	10.3	12	7.5	8.55	4.46	6.87	4.27
8.51	9.6	5.19	6.52	9.31	4.8	8.16	3.92	4.37	2.43
7.38	8.41	8.41	7.78	5.57	10.1	7.16	6.04	4.13	4.44
5.78	7.19	8.26	6.18	16.7	3.12	9	7.38	6.17	2.38
5.26	5.74	8.45	5.92	8.67	7.8	12.7	5.85	6.42	4.6
4.75	6.33	6.27	5.12	6.42	6.4	7.31	5.32	6.66	3.11
7.51	8.35	7.47	7.39	12.4	4.39	10	6.68	6.23	2.79
5.78	11.2	9.7	8.94	6.98	4.4	8.34	7.21	11.1	4.97
5.35	8.46	8.38	7.84	10.8	4.39	5.5	4.46	8.39	4.58
7.31	4.7	11.3	6.54	8.82	4.92	6.38	7.51	7.69	5.26
9.29	2.06	6.56	7.04	8.71	12.1	6.85	6.87	7.04	4.47
6.16	4	9.6	5.62	9.6	9.42	10.9	4.06	6.11	4.94
9.6	11.5	7.09	9.33	7.23	4.35	12	4.17	7.62	3.23
2.53	5.39	7.13	5.08	7.15	5.9	7.85	6.82	9.13	2.65
9.26	4.21	6.05	3.21	8.85	7.13	8.55	4.02	7.82	3.46
4.5	6.99	5.37	8.45	9.6	6.87	5.91	4.67	13	5.67
10.5	8.42	7.69	8.12	6.94	6.79	8.61	5.32	9.08	4.1
4.81	7.55	7.29	5.66	6.61	4.12	8.52	4.74	12.1	4.34
4.75	11.4	9.5	8.19	5.98	4.03	6.17	2.3	9.23	5.11
7.15	2.99	6.4	8.33	8.53	4.3	6.67	2.98	13.2	2.51
6.03	9.12	8.47	8.05	10.3	5.85	7.82	4.18	10.6	4.42
4.43	4.84	7.13	18.2	5.79	13.1	4.2	6.45	7.62	2.87
4.81	6.6	6.14	7.75	9.11	5.25	5.15	5.74	10.9	4.6
7.42	7.98	7.96	6.21	7.59	3.47	8.39	4.2	8.1	1.66
6.29	5.93	5.13	6.91	10.8	4.19	8.39	3.96	10.4	4.94
6.72	9.8	9.49	6.59	10.4	5.37	8.81	6.19	10.4	4.92
5.75	4.65	7.85	8.73	7.81	5.17	5.07	2.33	7.45	3.58
7.56	6.33	7.37	9.9	9.02	6.11	10.7	4.18	8.72	3.66
7.75	7.97	6.38	9.25	10.2	5.94	5.8	5.16	8.71	2.72
8.71	3.78	8.94	5.23	10.7	7.23	9.5	2.75	5.43	3.39
8.37	5.56	6.86	6.39	12	3.85	15.9	5.93	7.51	4.16
9.07	11.7	5.88	8.35	8.72	8.52	7.74	4.61	6.45	4.32
7.36	9.7	5.27	6.69	7.44	6.69	7.08	3.96	7.11	3.33
9.29	4.43	4.88	8.07	8.14	4.94	7.24	4.5	8.03	4.13
8.34	4.65	7.47	6.29	11.1	5.55	9.47	7.05	8.77	4.16
7.33	8.13	8.13	5.22	9.48	6.03	8.41	5.98	14.1	4.04
5.28	11.4	5.65	6.09	7.8	5.53	9.7	6.63	9.16	4.11
7.19	2.3	6.82	6.43	9.8	5.6	6.5	6.51	6.89	3.7
6.53	6.86	6.99	7.53	9.01	4.47	13	3.79	5.04	3.43
8.27	5.74	7.53	7.53	10.2	4.38	9	4.76	10.2	4.2
15	6.76	4.05	6.9	11.2	5.63	10.6	4.87	5.93	2.15
7.03	4.07	6.21	9.6	8.97	4.87	8.18	4.37	8.23	2.87
5.95	7.15	4.33	9.16	10.6	4.79	7.21	2.96	4.94	1.98
9.02	2.86	7.1	11.8	8.79	4.3	11.4	2.86	8.93	3.44
9.19	8.6	5.55	11.5	11	5.39	9.8	3.86	7.04	2.5
8.79	5.41	8.94	7.18	10.1	4.14	10.7	6.89	6.62	3.66
14.8	4.7	7.32	9.36	12.1	5	7.95	4.91	10.2	2.15
11.9	8.4	6.71	7.33	10.1	4.5	7.05	4.7	8.01	5.08
12	7.5	6.87	6.34	9.8	5.25	8.69	6.71	4.56	3.29
13.9	6.55	6.62	6.84	10.1	6.04	6.29	4.1	5.66	3.92
5.35	7	7.13	6.53	13.5	4.41	17.2	7.3	7.7	2.8
8.77	9.6	6.47	5.44	12.1	5.46	8.08	3.21	8.06	4.91
10.1	8.51	8.73	7.39	10.1	5.76	9.6	4.63	4.73	5.84
7.19	9.7	5.8	7.99	7.32	5.29	5.9	6.6	10.9	7.02
7.45	4.97	8.54	6.61	6.83	4.24	10	7.49	6.75	3.63
10.2	2.8	5.96	11.1	9	3.8	9.9	5.82	3.17	5.69
8.79	2.45	6.79	12.4	6.95	1.72	8	5.27	5.84	2.67
5	3.17	7.89	14.5	13.1	1.67	6.89	5.02	10.3	5.73
8.17	4.25	10.3	9.8	7.65	2.2	6.5	1.84	7.96	6.34
9.01	4.24	7.95	7.44	9.8	1.79	9.6	2.91	8.77	5.65
8.31	2.86	6.6	10	7.39	3.73	8.2	4	6.77	4.29
7.82	3.46	5.89	8.51	8.02	4.64	8.94	4.52	3.42	5.89
8.46	2.14	7.42	6.68	10.5	2.19	9.08	3.92	7.92	4.08
6.17	1.26	7.42	10.7	6.79	1.82	8.26	4.34	9.15	5.27
5.76	1.55	10.3	4.25	9.12	1.73	7.54	4.5	4.49	4.77
10.7	1.55	11.4	4.64	9.8	2.65	8.44	5.49	14.7	3.74
8.94	12.7	7.63	6.7	9	1.79	9.42	6.42	12.5	3.64
6.06	5.77	8.08	6	7.4	3.76	8.93	5.4	16	5.04
10.3	5.14	8.75	5.22	9.6	2.46	9.9	5.9	11.4	6.55
4.19	2.2	6.43	8.37	7.8	4.06	9.6	3.42	13.2	5.47
9.35	13.2	5.73	4.85	9.13	1.7	12.9	3.22	16.5	4.22
3.46	7.33	7.54	5.89	9.45	5.12	11.6	3.1	12	4.16
8.9	1.72	6.28	6.6	10.9	3.5	6.71	6.35	16.9	6.17
10.6	2.8	7.09	6.73	8.49	2.48	9.15	6.03	11.3	4.75
5.05	7.57	5.65	6.6	7.68	4.82	7.38	7.01	14.2	7.16
8.19	1.98	7.08	6.41	9.7	2.81	4.77	5.64	14	3.11
8.26	1.65	6.6	5.8	9.7	1.87	7.65	4.44	7.77	5.33
3.36	4.91	7.27	8.42	7.56	2.02	8.48	7.99	7.93	3.8
5.82	4.41	5.52	5.27	10.6	4.08	10.5	5.69	16	6.62
6.29	1.87	5.69	3.98	9.28	1.49	7.1	5.39	10.4	3.94
12.1	2.9	6.92	8.31	4.93	3.57	8.24	2.84	10.8	6.04
7.54	2.26	6.4	3.48	13.6	3.48	7.56	6.31	13.2	6.24
10.8	2.05	7.18	7.61	8.91	3.34	7.93	5.1	13.4	4.9
6.33	3.57	7.81	4.62	8.19	2.35	5.13	3.94	10.6	3.05
7.17	1.36	10.3	4.53	6.36	2.92	12.4	3.79	9.6	3.27
8.72	1.49	15.5	5.66	10.2	2.97	10.9	4.8	7.26	4.17
9.9	1.61	12.9	7.38	9.25	2.98	10.7	6.18	10.7	3.55
5.54	5.39	12.8	10.4	9.44	2.4	8.7	5.89	10.2	4.3
2.73	3.8	9.29	3.84	10.5	4.54	12.7	4.57	17.4	4.54
9.6	6.57	11.6	5.35	7.93	2.15	10.7	5.5	9.7	3.61
8.2	5.74	16.3	5.91	15.2	2.31	9.21	4.64	9.03	3.86
8.81	1.63	9.5	4.61	8.54	2.06	11.8	4.88	9.7	3.53
7.66	2.34	9.5	5.16	7.81	2.23	9.9	6.36	8.28	6.99
7.55	3.08	6.92	7.14	9.6	2.38	8.21	2.65	4.42	3.89
12.3	1.31	10.3	13.7	10.1	1.91	14.2	2.9	10.9	3.47
11.1	1.67	10.1	8.6	11.1	2.89	8.43	3.37	8.45	3.61
4.9	2.18	7.84	7.51	9.6	2.79	7.16	3.81	5.86	3.82
11.2	5.57	8.28	9.09	8.66	2.64	14.2	5.32	6.86	4.71
9.6	4.06	9.02	7.48	8.99	3.15	9.7	3.74	9.4	1.93
7.08	5.58	6.67	7.52	10.2	2.25	6.29	4.46	10.7	2.82
8.23	3.06	7.92	8.34	12.9	2.42	2.96	3.04	9.9	8.17
5.45	1.74	7.19	6.94	11.9	3.17	13	4.13	8.38	7.38
9.09	2.66	8.6	9.01	10.1	2.99	7.5	2.83	9.7	2.64
4.6	3.63	14.3	6.16	7.76	1.98	7.89	2.36	10.8	5.26
8.92	8.86	9.09	8.63	5.39	2.22	8.33	5.27	9.45	3.68
7.64	5.4	5.09	9.29	6.93	2.61	10.8	6.04	4.41	5.61
6.53	6.44	6.13	7.77	8.06	2.83	12	3.01	8.86	6.25
5.56	3.07	7.63	9.02	7	2.64	10.7	3.66	7.65	4.9
9.47	14.5	8.29	7.39	8.68	1.9	10.1	5.66	15	3.39
9.23	3.84	8.88	7.75	7.36	0.9	10.6	3.22	10.3	5.38
11.4	2.87	7.39	5.84	5.41	2.28	7.2	3.98	8.35	5.21
5.04	4.23	7.37	7.31	5.81	3.08	7.37	2.61	6.64	6.25
4.19	1.83	4.91	7.16	7.51	4.57	10.1	6.52	13.2	3.79
3.63	2.06	8.62	9.22	7.84	3.74	3.1	5.59	10.5	3.9
2.4	1.89	6.96	7.61	8.71	3.18	9.8	8.37	9.7	5.28
5.14	2.18	6.35	8.92	6.66	2.33	7.78	2.84	7.26	1.96
7.83	1.89	3.66	12.2	8.38	2.56	6.09	4.94	9.28	4.38
4.19	2.49	13	6.36	10.4	2.6	6.3	2.92	8.88	7.05
4.1	4.11	7.02	8.73	8.68	1.76	10.7	7.29	9	3.11

[truncated: 3 more sheets: Figure4c, Figure5a, Figure5b]
